# Supplementary material for: Dopamine DRD2 and DRD3 Polymorphisms Involvement in Nicotine Dependence in Patients with Treatment-Resistant Mental Disorders
Source: J Pers Med. 2022 Apr 2;12(4):565. doi: 10.3390/jpm12040565 (PMC9033085; doi:10.3390/jpm12040565)
Supplement: Supplementary file 1 [file jpm-12-00565-s001.zip]

Archive with 1 entries (1 files):
- jpm-1581685-supplementary.pdf
